# Supplementary material for: Biological Activity of Newly Synthesized Benzimidazole and Benzothizole 2,5-Disubstituted Furane Derivatives
Source: Molecules. 2021 Aug 14;26(16):4935. doi: 10.3390/molecules26164935 (PMC8401404; doi:10.3390/molecules26164935)
Supplement: Supplementary file 1 [file molecules-26-04935-s001.zip]

Archive with 1 entries (1 files):
- molecules-1319722-supplementary.pdf
